# Supplementary material for: Endogenous IL-33 Accelerates Metacestode Growth during Late-Stage Alveolar Echinococcosis
Source: Microbiol Spectr. 2023 Feb 14;11(2):e04239-22. doi: 10.1128/spectrum.04239-22 (PMC10101030; doi:10.1128/spectrum.04239-22)
Supplement: Supplemental file 1 — Supplemental material. Download spectrum.04239-22-s0001.xlsx, XLSX file, 0.1 MB [file spectrum.04239-22-s0001.xlsx]

## Sheet: Fig1A
WT	IL-33-/-		Mann Whitney test
17.507	9.35		P value	0.0381
12.679	6.566		Exact or approximate P value?	Gaussian Approximation
6.806	5.29		P value summary	*
7.775	3.687		Are medians signif. different? (P < 0.05)	Yes
10.449	10.924		One- or two-tailed P value?	Two-tailed
8.478	4.886		Sum of ranks in column A,B	211 , 167
8.795	10.092		Mann-Whitney U	47
10.24	4.159
18.355	5.9
11.325	9.115
25.66	14.155
8.48	5.51
	2.735
	11.405
	12.1

## Sheet: Fig1B
Time (w)	WT												IL-33 -/-
0	100	100	100	100	100	100	100	100	100	100	100	100	100	100	100	100	100	100	100	100	100	100	100	100	100	100	100
0.222222	99.5763	101.747	109.524	106.667	107.362	102.717	110.849	96.4126	98.5714	101.99	102.451	103.5	100.905	96.6667	101.688	116.751	100.881	92.3077	101.523	104.082	111.892	107.111	104.785	103.883	100.971	100.866	105.155
0.444444	103.39	99.5633	112.5	112.121	113.497	105.435	110.377	100.448	98.0952	104.478	106.373	106.5	101.81	103.333	104.641	113.706	101.762	101.442	100	104.592	104.865	112.889	105.263	107.282	105.825	103.03	111.34
0.666667	100	102.62	117.262	107.879	112.883	109.239	110.377	103.139	101.905	104.478	102.451	107.5	104.525	96.25	104.219	114.721	99.5595	101.442	106.091	111.225	113.513	107.111	104.306	104.369	108.252	105.628	106.186
0.888889	105.085	106.55	116.667	116.97	119.632	115.761	115.094	100.448	101.429	104.478	105.882	110	100.453	100	108.439	117.766	103.524	106.25	106.091	104.592	111.351	109.333	101.435	104.854	108.252	106.493	112.371
1.33333	104.237	103.93	117.262	118.182	117.178	105.435	122.641	108.072	107.143	107.96	112.745	110	106.787	112.5	113.502	119.797	107.049	117.308	108.629	118.367	116.216	115.556	110.048	110.68	110.68	110.39	123.711
1.77778	111.864	112.664	119.048	122.424	122.086	121.739	115.566	105.381	109.524	110.448	123.529	111.5	107.692	110.417	112.658	129.442	107.489	112.019	114.213	118.367	119.46	117.333	111.005	105.825	111.65	106.061	129.897
2.22222	109.322	113.1	126.786	128.485	125.153	123.913	116.509	108.52	111.905	116.915	139.706	116	109.955	110	117.722	125.888	108.37	112.019	116.751	123.469	117.297	113.778	111.483	112.136	112.136	113.42	137.113
2.66667	121.61	116.157	133.929	132.121	133.742	130.978	118.868	111.211	126.191	116.418	163.726	120	115.837	108.333	114.768	124.873	105.727	115.385	120.305	121.939	123.243	123.111	115.79	111.65	117.476	118.615	148.969
3.11111	135.593	129.694	149.405	149.091	155.215	137.5	125.943	120.179	146.667	135.323	187.542	128	124.434	111.667	124.051	126.903	112.775	120.192	126.903	126.02	134.054	127.556	132.057	119.903	124.757	133.766	156.702
4	176.271	154.149	184.524	170.909	185.276	165.217	145.283	142.601	186.667	165.174	249.577	149.5	142.986	126.667	148.101	134.01	119.824	132.692	170.051	143.367	146.487	142.222	163.158	130.097	127.184	152.381	177.811
Two-way RM ANOVA	Matching by cols
Source of Variation	% of total variation	P value
Interaction	5.18	< 0,0001
Time	70.31	< 0,0001
Strain	1.97	0.0405
Subjects (matching)	10.5204	< 0,0001
Source of Variation	P value summary	Significant?
Interaction	***	Yes
Time	***	Yes
Strain	*	Yes
Subjects (matching)	***	Yes
Source of Variation	Df	Sum-of-squares	Mean square	F
Interaction	10	5626	562.6	8.517
Time	10	76384	7638	115.6
Strain	1	2135	2135	4.67
Subjects (matching)	25	11430	457.2	6.921
Residual	250	16515	66.06
Number of missing values	0
Bonferroni posttests
WT vs IL-33 -/-
Strain	WT	IL-33 -/-	Difference	95% CI of diff,
0.0	100	100	0	-11,17 to 11,17
1.000	103.4	103.3	-0.1495	-11,32 to 11,02
2.000	106.1	105.5	-0.6127	-11,78 to 10,56
3.000	106.6	105.8	-0.8179	-11,99 to 10,35
4.000	109.8	106.7	-3.086	-14,26 to 8,084
6.000	111.2	113.4	2.182	-8,988 to 13,35
8.000	115.5	114.2	-1.246	-12,42 to 9,924
10.00	119.7	116.1	-3.59	-14,76 to 7,580
12.00	127.1	119.1	-8.011	-19,18 to 3,159
14.00	141.7	126.8	-14.9	-26,07 to -3,726
18.00	172.9	143.8	-29.13	-40,30 to -17,96
Strain	Difference	t	P value	Summary
0.0	0	0	P > 0,05	ns
1.000	-0.1495	0.03829	P > 0,05	ns
2.000	-0.6127	0.1569	P > 0,05	ns
3.000	-0.8179	0.2095	P > 0,05	ns
4.000	-3.086	0.7904	P > 0,05	ns
6.000	2.182	0.559	P > 0,05	ns
8.000	-1.246	0.3191	P > 0,05	ns
10.00	-3.59	0.9196	P > 0,05	ns
12.00	-8.011	2.052	P > 0,05	ns
14.00	-14.9	3.816	P<0,01	**
18.00	-29.13	7.46	P<0,001	***

## Sheet: Fig1C
WT	IL-33-/-		Mann Whitney test
1	0.25		P value	0.0173
1.29	0.2		Exact or approximate P value?	Exact
0.49	0.65		P value summary	*
1.11	0.05		Are medians signif. different? (P < 0.05)	Yes
0.41	0.33		One- or two-tailed P value?	Two-tailed
1.71			Sum of ranks in column A,B	49 , 17
			Mann-Whitney U	2

## Sheet: IL-33 in periparasitic tissues
WT	IL-33-/-		Mann Whitney test
261.869	0		P value	0.0033
237.078	0		Exact or approximate P value?	Gaussian Approximation
478.478	0		P value summary	**
997.483	0		Are medians signif. different? (P < 0.05)	Yes
363.822	0		One- or two-tailed P value?	Two-tailed
523.563			Sum of ranks in column A,B	76 , 15
633.715			Mann-Whitney U	0
689.733
Data obtained from 1 experiment

## Sheet: Fig2A
	WT											IL-33KO														Uninfected
CD4+ T cells	9.74815	8.97878	8.31691	8.69167	14.4298	10.0728	4.4559	13.1623	3.75653	2.95987	5.10592	19.8263	7.76531	17.6159	30.9678	15.3475	8.65352	7.58125	4.98378	7.23633	7.21529	11.0849	8.13678	11.5888	10.3575	11.2837	8.90634	15.116	11.4267	24.684
Treg	0.249822	0.265147	0.434244	0.739662	0.423808	1.06237	0.638438	1.81758	0.489628	0.374456	0.629608	0.692945	0.474541	0.698196	0.934579	0.587544	1.30232	1.04854	0.628688	0.653287	0.789529	1.05789	0.83085	1.2752	1.31587	0.724091	0.226876	0.336477	0.356312	0.743056
CD8+ T cells	5.245	5.9804	5.31557	5.46757	7.73489	5.0823	4.4581	5.6402	2.24295	1.84127	2.62426	11.23	5.57767	17.6004	13.9791	10.1813	3.5649	3.15555	2.56476	3.97993	3.5223	4.52287	4.0103	4.76478	6.65674	4.28421	3.53112	11.7895	10.5607	10.3394
B cells	14.5404	4.59626	33.5502	19.1591	2.83998	39.3075	6.00702	44.6327	20.2292	8.89154	21.9421	24.6754	16.3019	19.3575	5.50451	9.52241	46.1981	7.4324	9.33459	19.5394	14.478	28.2135	23.2714	42.4005	8.74226	78.9863	78.2083	62.5465	73.7269	59.005
NK cells	1.26687	1.15987	1.06556	2.03729	1.15101	2.84609	1.5599	4.16261	1.09303	0.822849	1.36415	1.0668	1.51047	0.843719	1.40187	3.84422	1.98271	0.64004	0.967323	0.688409	1.16376	1.77235	1.8309	3.94624	3.51531	0.211193	0.471204	0.249809	0.450339	0.5437
NKT cells	0.418484	0.420497	0.266825	0.438127	0.561429	1.48862	1.00921	1.53088	0.680604	0.363723	0.565033	0.446882	0.463169	0.22912	0.617773	0.801578	0.588345	0.272058	0.507237	0.20572	0.450899	0.407825	0.79802	0.827158	1.40787	0.241364	0.442118	0.239613	0.227644	0.439491
Mo-Mf	41.9468	26.59	22.5904	31.3183	27.9306	14.1776	23.8861	8.81253	19.5357	26.7151	20.461	17.1674	21.9991	16.9981	14.3708	23.5886	20.21	20.7169	27.2984	21.0006	21.8518	18.8724	22.425	14.5216	21.7842	0.746371	1.70413	1.94189	0.863339	0.779574
Other myeloid cells	12.0211	42.2628	20.4169	21.6331	33.8948	23.2013	52.6758	17.2354	46.5181	53.5306	42.7911	16.1792	39.4561	18.0834	13.1226	25.6056	14.9969	52.9233	48.0646	41.0413	45.2929	26.3023	34.4157	15.3043	35.9311	0.233241	0.874291	1.06166	0.059355	0.082682
CD4+ T cells					Treg					CD8+ T cells					B cells
Kruskal-Wallis test					Kruskal-Wallis test					Kruskal-Wallis test					Kruskal-Wallis test
P value	0.1023				P value	0.0298				P value	0.466				P value	0.0023
Exact or approximate P value?	Gaussian Approximation				Exact or approximate P value?	Gaussian Approximation				Exact or approximate P value?	Gaussian Approximation				Exact or approximate P value?	Gaussian Approximation
P value summary	ns				P value summary	*				P value summary	ns				P value summary	**
Do the medians vary signif. (P < 0.05)	No				Do the medians vary signif. (P < 0.05)	Yes				Do the medians vary signif. (P < 0.05)	No				Do the medians vary signif. (P < 0.05)	Yes
Number of groups	3				Number of groups	3				Number of groups	3				Number of groups	3
Kruskal-Wallis statistic	4.559				Kruskal-Wallis statistic	7.028				Kruskal-Wallis statistic	1.527				Kruskal-Wallis statistic	12.15
Dunn's Multiple Comparison Test	Difference in rank sum	Significant? P < 0,05?	Summary		Dunn's Multiple Comparison Test	Difference in rank sum	Significant? P < 0,05?	Summary		Dunn's Multiple Comparison Test	Difference in rank sum	Significant? P < 0,05?	Summary		Dunn's Multiple Comparison Test	Difference in rank sum	Significant? P < 0,05?	Summary
WT vs IL-33KO	-4.325	No	ns		WT vs IL-33KO	-7.383	No	ns		WT vs IL-33KO	-2.097	No	ns		WT vs IL-33KO	-0.8117	No	ns
WT vs Uninfected	-9.982	No	ns		WT vs Uninfected	2.945	No	ns		WT vs Uninfected	-5.855	No	ns		WT vs Uninfected	-15.45	Yes	**
IL-33KO vs Uninfected	-5.657	No	ns		IL-33KO vs Uninfected	10.33	No	ns		IL-33KO vs Uninfected	-3.757	No	ns		IL-33KO vs Uninfected	-14.64	Yes	**
NK cells					NKT cells					Mo-Mf					Other myeloid cells
Kruskal-Wallis test					Kruskal-Wallis test					Kruskal-Wallis test					Kruskal-Wallis test
P value	0.0024				P value	0.0847				P value	0.0011				P value	0.0021
Exact or approximate P value?	Gaussian Approximation				Exact or approximate P value?	Gaussian Approximation				Exact or approximate P value?	Gaussian Approximation				Exact or approximate P value?	Gaussian Approximation
P value summary	**				P value summary	ns				P value summary	**				P value summary	**
Do the medians vary signif. (P < 0.05)	Yes				Do the medians vary signif. (P < 0.05)	No				Do the medians vary signif. (P < 0.05)	Yes				Do the medians vary signif. (P < 0.05)	Yes
Number of groups	3				Number of groups	3				Number of groups	3				Number of groups	3
Kruskal-Wallis statistic	12.1				Kruskal-Wallis statistic	4.938				Kruskal-Wallis statistic	13.62				Kruskal-Wallis statistic	12.31
Dunn's Multiple Comparison Test	Difference in rank sum	Significant? P < 0,05?	Summary		Dunn's Multiple Comparison Test	Difference in rank sum	Significant? P < 0,05?	Summary		Dunn's Multiple Comparison Test	Difference in rank sum	Significant? P < 0,05?	Summary		Dunn's Multiple Comparison Test	Difference in rank sum	Significant? P < 0,05?	Summary
WT vs IL-33KO	0	No	ns		WT vs IL-33KO	1.156	No	ns		WT vs IL-33KO	4.383	No	ns		WT vs IL-33KO	1.623	No	ns
WT vs Uninfected	15	Yes	**		WT vs Uninfected	10.13	No	ns		WT vs Uninfected	17.45	Yes	***		WT vs Uninfected	15.91	Yes	**
IL-33KO vs Uninfected	15	Yes	**		IL-33KO vs Uninfected	8.971	No	ns		IL-33KO vs Uninfected	13.07	Yes	*		IL-33KO vs Uninfected	14.29	Yes	**

## Sheet: Fig2B
WT	IL-33KO		Mann Whitney test
25.7437	6.56047		P value	0.0401
7.26741	4.49485		Exact or approximate P value?	Gaussian Approximation
11.7337	5.19321		P value summary	*
13.7154	7.26544		Are medians signif. different? (P < 0.05)	Yes
8.72045	8.17885		One- or two-tailed P value?	Two-tailed
9.6153	6.91474		Sum of ranks in column A,B	181 , 144
11.3277	9.66331		Mann-Whitney U	39
6.4964	14.2575
13.6289	12.2055
12.8674	7.76344
12.0949	9.74118
	10.4662
	5.68365
	9.17279

## Sheet: Fig2C
cd163						arg1						tlr8
WT	IL-33KO		Mann Whitney test			WT	IL-33KO		Mann Whitney test			WT	IL-33KO		Mann Whitney test
0.87	0.66		P value	0.0547		0.76	0.31		P value	0.0525		0.51	0.63		P value	0.0519
0.04	0		Exact or approximate P value?	Gaussian Approximation		0.03	0		Exact or approximate P value?	Gaussian Approximation		0.52	0.3		Exact or approximate P value?	Exact
1.38	0.02		P value summary	ns		1.11	0		P value summary	ns		0.91	0.43		P value summary	ns
2.03	0		Are medians signif. different? (P < 0.05)	No		1.27	0		Are medians signif. different? (P < 0.05)	No		1.76	0.36		Are medians signif. different? (P < 0.05)	No
1.55	0.45		One- or two-tailed P value?	Two-tailed		2.8	0.59		One- or two-tailed P value?	Two-tailed		1.62	0.55		One- or two-tailed P value?	Two-tailed
0.12			Sum of ranks in column A,B	47 , 19		0.03			Sum of ranks in column A,B	47 , 19		0.68			Sum of ranks in column A,B	47 , 19
			Mann-Whitney U	4					Mann-Whitney U	4					Mann-Whitney U	4
csf2						ifng						tnfa
WT	IL-33KO		Mann Whitney test			WT	IL-33KO		Mann Whitney test			WT	IL-33KO		Mann Whitney test
1.2	1.69		P value	0.0823		1.48	1.18		P value	0.329		1.1	0.67		P value	0.0353
2.45	1.46		Exact or approximate P value?	Exact		1.64	1.88		Exact or approximate P value?	Exact		0.72	0.83		Exact or approximate P value?	Gaussian Approximation
0.18	3.45		P value summary	ns		0.25	1.96		P value summary	ns		0.94	0.93		P value summary	*
1.03	2.4		Are medians signif. different? (P < 0.05)	No		1.04	1.43		Are medians signif. different? (P < 0.05)	No		1.03	0.49		Are medians signif. different? (P < 0.05)	Yes
0.06	1.19		One- or two-tailed P value?	Two-tailed		0.08	1.16		One- or two-tailed P value?	Two-tailed		1.26	0.83		One- or two-tailed P value?	Two-tailed
1.07			Sum of ranks in column A,B	26 , 40		1.5			Sum of ranks in column A,B	30 , 36		0.96			Sum of ranks in column A,B	48 , 18
			Mann-Whitney U	5					Mann-Whitney U	9					Mann-Whitney U	3

## Sheet: IP populations
DC
WT	IL-33KO		Mann Whitney test
11.7925	5.43534		P value	0.9782
5.29713	3.74817		Exact or approximate P value?	Gaussian Approximation
6.48786	5.92626		P value summary	ns
7.45089	9.0898		Are medians signif. different? (P < 0.05)	No
6.50793	5.4055		One- or two-tailed P value?	Two-tailed
2.07944	2.21204		Sum of ranks in column A,B	144 , 181
3.618	4.54635		Mann-Whitney U	76
1.20844	4.02602
3.89195	4.84219
2.99077	3.8344
2.86121	4.61071
	3.73805
	2.35572
	2.80003
Neutrophils					Data obtained from 1 experiment
WT	IL-33KO		Mann Whitney test
11.9195	16.3194		P value	0.5476
41.0677	39.7468		Exact or approximate P value?	Exact
20.1717	17.3218		P value summary	ns
18.6078	10.9782		Are medians signif. different? (P < 0.05)	No
30.6492	27.0981		One- or two-tailed P value?	Two-tailed
			Sum of ranks in column A,B	31 , 24
			Mann-Whitney U	9
Eosinophils					Data obtained from 1 experiment
0.736503	1.43896		Mann Whitney test
2.07214	0.789477		P value	0.4206
1.41088	1.53274		Exact or approximate P value?	Exact
5.41097	2.30446		P value summary	ns
3.8186	0.695858		Are medians signif. different? (P < 0.05)	No
			One- or two-tailed P value?	Two-tailed
			Sum of ranks in column A,B	32 , 23
			Mann-Whitney U	8

## Sheet: Fig2D
Non-Treg TCD4										Treg TCD4
WT	KO	Weight of lesion			WT T CD4+FoxP3-/CD3	KO T CD4+FoxP3-/CD3				WT	KO	Weight of lesion			WT Treg/CD3	KO Treg/CD3
1.80175		8.795		Best-fit values						0.221738		8.795		Best-fit values
1.76529		10.24		Slope	-0.002128	-0.002332				0.248579		10.24		Slope	-0.002068	-0.006669
1.7621		18.355		Y-intercept	1.778	1.787				0.503159		18.355		Y-intercept	0.6931	0.7561
1.74944		11.325		X-intercept	835.3	766.4				0.717993		11.325		X-intercept	335.2	113.4
1.80065		8.48		1/slope	-469.9	-428.9				0.281507		8.48		1/slope	-483.6	-149.9
1.77419		17.507								0.845715		17.507
1.6317		12.679		Std. Error						0.855046		12.679		Std. Error
1.78058		6.806		Slope	0.004	0.002998				0.985278		6.806		Slope	0.02603	0.02276
1.73602		7.775		Y-intercept	0.04631	0.02431				0.911753		7.775		Y-intercept	0.3014	0.1846
1.73119		10.449								0.892056		10.449
1.76273		8.478		95% Confidence Intervals						0.91088		8.478		95% Confidence Intervals
	1.78964	9.115		Slope	-0,01118 to 0,006922	-0,008863 to 0,004200					0.348549	9.115		Slope	-0,06096 to 0,05682	-0,05625 to 0,04292
	1.73752	14.155		Y-intercept	1,673 to 1,882	1,734 to 1,840					0.551021	14.155		Y-intercept	0,01129 to 1,375	0,3539 to 1,158
	1.6816	5.51		X-intercept	167,9 to +infinity	207,1 to +infinity					0.297233	5.51		X-intercept	21,39 to +infinity	19,59 to +infinity
	1.8249	2.735									0.317916	2.735
	1.76205	11.405		Goodness of Fit							0.36201	11.405		Goodness of Fit
	1.77934	9.35		R square	0.03048	0.048					1.0277	9.35		R square	0.0007006	0.007106
	1.78422	6.566		Sy.x	0.04831	0.03688					0.989711	6.566		Sy.x	0.3143	0.28
	1.76113	5.29									0.920572	5.29
	1.76858	3.687		Is slope significantly non-zero?							0.765256	3.687		Is slope significantly non-zero?
	1.77702	10.924		F	0.283	0.605					0.866461	10.924		F	0.006309	0.08588
	1.80783	4.886		DFn, DFd	1, 9	1, 12					0.831101	4.886		DFn, DFd	1, 9	1, 12
	1.7792	10.092		P value	0.6077	0.4517					0.835051	10.092		P value	0.9384	0.7745
	1.7998	4.159		Deviation from zero?	Not Significant	Not Significant					0.891965	4.159		Deviation from zero?	Not Significant	Not Significant
	1.72543	5.93									0.888399	5.93
				Equation	Y = -0,002128*X + 1,778	Y = -0,002332*X + 1,787								Equation	Y = -0,002068*X + 0,6931	Y = -0,006669*X + 0,7561
CD206- Macrophages										CD206+ Macrophages
WT	KO	Weight of lesion			WT %CD206- macrophages	KO %CD206- macrophages				WT	KO	Weight of lesion			WT %CD206+ macrophages	KO %CD206+ macrophages
1.50826		8.795		Best-fit values						1.83104		8.795		Best-fit values
1.80093		10.24		Slope	0.00987	0.01671				1.56548		10.24		Slope	-0.000591	-0.02074
1.61628		18.355		Y-intercept	1.442	1.557				1.76841		18.355		Y-intercept	1.785	1.848
1.67001		11.325		X-intercept	-146.1	-93.15				1.72612		11.325		X-intercept	3020	89.1
1.77195		8.48		1/slope	101.3	59.83				1.6112		8.48		1/slope	-1692	-48.2
1.45383		17.507								1.85471		17.507
1.54365		12.679		Std. Error						1.81314		12.679		Std. Error
1.09145		6.806		Slope	0.01631	0.006998				1.94278		6.806		Slope	0.009549	0.007082
1.45762		7.775		Y-intercept	0.1888	0.05676				1.85319		7.775		Y-intercept	0.1105	0.05744
1.59724		10.449								1.78134		10.449
1.54527		8.478		95% Confidence Intervals						1.81227		8.478		95% Confidence Intervals
	1.7385	9.115		Slope	-0,02702 to 0,04676	0,001466 to 0,03196					1.65548	9.115		Slope	-0,02219 to 0,02101	-0,03618 to -0,005315
	1.87002	14.155		Y-intercept	1,015 to 1,869	1,433 to 1,681					1.41272	14.155		Y-intercept	1,535 to 2,035	1,723 to 1,973
	1.77965	5.51		X-intercept	-infinity to -22,02	-1139 to -45,13					1.5998	5.51		X-intercept	91,04 to +infinity	54,21 to 326,3
	1.57564	2.735									1.79491	2.735
	1.74824	11.405		Goodness of Fit							1.64339	11.405		Goodness of Fit
	1.52121	9.35		R square	0.03911	0.3222					1.82474	9.35		R square	0.0004255	0.4169
	1.66388	6.566		Sy.x	0.1969	0.08609					1.73144	6.566		Sy.x	0.1153	0.08712
	1.55047	5.29									1.80942	5.29
	1.62769	3.687		Is slope significantly non-zero?							1.76018	3.687		Is slope significantly non-zero?
	1.77244	10.924		F	0.3664	5.704					1.61049	10.924		F	0.003831	8.58
	1.57858	4.886		DFn, DFd	1, 9	1, 12					1.79313	4.886		DFn, DFd	1, 9	1, 12
	1.67745	10.092		P value	0.5599	0.0342					1.71947	10.092		P value	0.952	0.0126
	1.72098	4.159		Deviation from zero?	Not Significant	Significant					1.67579	4.159		Deviation from zero?	Not Significant	Significant
	1.7064	5.93									1.69141	5.93
				Equation	Y = 0,009870*X + 1,442	Y = 0,01671*X + 1,557								Equation	Y = -0,0005910*X + 1,785	Y = -0,02074*X + 1,848
Dendritic cells
WT	KO	Weight of lesion			WT DC	KO DC
1.33947		8.795		Best-fit values
0.886119		10.24		Slope	0.01146	-0.02368
1.17856		18.355		Y-intercept	0.7521	1.116
1.14833		11.325		X-intercept	-65.63	47.11
1.02228		8.48		1/slope	87.26	-42.22
0.74532		17.507
0.674456		12.679		Std. Error
0.666451		6.806		Slope	0.02203	0.01894
0.77027		7.775		Y-intercept	0.2551	0.1536
0.57136		10.449
0.655475		8.478		95% Confidence Intervals
	1.21218	9.115		Slope	-0,03838 to 0,06130	-0,06494 to 0,01757
	0.78526	14.155		Y-intercept	0,1750 to 1,329	0,7811 to 1,450
	1.2277	5.51		X-intercept	-infinity to -2,953	21,65 to +infinity
	1.51933	2.735
	1.04092	11.405		Goodness of Fit
	0.798165	9.35		R square	0.02918	0.1153
	0.790548	6.566		Sy.x	0.266	0.2329
	0.727718	5.29
	0.892357	3.687		Is slope significantly non-zero?
	0.756686	10.924		F	0.2705	1.564
	1.00887	4.886		DFn, DFd	1, 9	1, 12
	0.817985	10.092		P value	0.6155	0.2349
	0.897529	4.159		Deviation from zero?	Not Significant	Not Significant
	0.685873	5.93
				Equation	Y = 0,01146*X + 0,7521	Y = -0,02368*X + 1,116
Data obtained from 1 experiment

## Sheet: Fig3
IL-10									TGF-β1									TNF-α
Non-infected	WT	IL-33-/-		Kruskal-Wallis test					Non-infected	WT	IL-33-/-		Kruskal-Wallis test					Non-infected	WT	IL-33-/-		Kruskal-Wallis test
14.159	53.608	13.415		P value	0.0073				148.26	1160.18	1836.8		P value	0.0074				2.94	38.89	21.96		P value	0.0035
13.415	95.72	13.415		Exact or approximate P value?	Gaussian Approximation				65.1	1082.2	954.94		Exact or approximate P value?	Gaussian Approximation				2.94	23.575	9.485		Exact or approximate P value?	Gaussian Approximation
13.415	25.841	13.415		P value summary	**				65.1	1484.42	554.96		P value summary	**				2.94	66.21	20.765		P value summary	**
13.415	16.4	14.982		Do the medians vary signif. (P < 0.05)	Yes				65.1	568.54	155.82		Do the medians vary signif. (P < 0.05)	Yes				2.94	9.2	8.465		Do the medians vary signif. (P < 0.05)	Yes
13.89	28.989	45.443		Number of groups	3				445.62	831.32	151.2		Number of groups	3				2.94	10.93	12.745		Number of groups	3
	56.643	13.415		Kruskal-Wallis statistic	9.847					1194.76	943.74		Kruskal-Wallis statistic	9.818					30.075	19.89		Kruskal-Wallis statistic	11.34
				Dunn's Multiple Comparison Test	Difference in rank sum	Significant? P < 0,05?	Summary						Dunn's Multiple Comparison Test	Difference in rank sum	Significant? P < 0,05?	Summary						Dunn's Multiple Comparison Test	Difference in rank sum	Significant? P < 0,05?	Summary
				Uninfected vs WT	-8.2	Yes	*						Uninfected vs WT	-9.433	Yes	**						Uninfected vs WT	-10	Yes	**
				Uninfected vs IL-33-/-	-0.8667	No	ns						Uninfected vs IL-33-/-	-6.433	No	ns						Uninfected vs IL-33-/-	-7	No	ns
				WT vs IL-33-/-	7.333	Yes	*						WT vs IL-33-/-	3	No	ns						WT vs IL-33-/-	3	No	ns
IL-2									IL-9									CXCL1
Non-infected	WT	IL-33-/-		Kruskal-Wallis test					Non-infected	WT	IL-33-/-		Kruskal-Wallis test					Non-infected	WT	IL-33-/-		Kruskal-Wallis test
3.095	6.51	2.66		P value	0.0047				3.315	5.285	2.99		P value	0.0394				76.86	358.4	170.1		P value	0.0161
2.66	10.34	4.935		Exact or approximate P value?	Exact				2.99	36.155	3.315		Exact or approximate P value?	Exact				13.16	66.92	165.34		Exact or approximate P value?	Gaussian Approximation
2.66	6.105	2.77		P value summary	**				2.99	17.265	2.99		P value summary	*				13.16	318.64	40.04		P value summary	*
2.66	2.77	3.545		Do the medians vary signif. (P < 0.05)?	Yes				2.99	2.99	12.34		Do the medians vary signif. (P < 0.05)?	Yes				13.16	131.18	167.16		Do the medians vary signif. (P < 0.05)	Yes
2.66	3.795	4.57		Number of groups	3				2.99	5.285	6.575		Number of groups	3				13.16	152.04	16.24		Number of groups	3
	4.845	3.435		Kruskal-Wallis statistic	9.06					16.11	9.55		Kruskal-Wallis statistic	6.104					116.06	38.5		Kruskal-Wallis statistic	8.253
				Dunn's multiple comparisons test	Mean rank diff,	Significant?	Summary						Dunn's multiple comparisons test	Mean rank diff,	Significant?	Summary						Dunn's Multiple Comparison Test	Difference in rank sum	Significant? P < 0,05?	Summary
				Uninfected vs. WT	-9.083	Yes	**						Uninfected vs. WT	-7.267	Yes	*						Uninfected vs WT	-8.533	Yes	*
				Uninfected vs. IL-33-/-	-5.083	No	ns						Uninfected vs. IL-33-/-	-4.35	No	ns						Uninfected vs IL-33-/-	-6.2	No	ns
				WT vs. IL-33-/-	4	No	ns						WT vs. IL-33-/-	2.917	No	ns						WT vs IL-33-/-	2.333	No	ns
CCL22									IL-17A									IFN-γ
Non-infected	WT	IL-33-/-		Kruskal-Wallis test					Non-infected	WT	IL-33-/-		Kruskal-Wallis test					Non-infected	WT	IL-33-/-		Kruskal-Wallis test
59.78	45.5	93.66		P value	0.0419				1.18	2.11	2.45		P value	0.0731				1.75	27.755	12.08		P value	0.0412
15.68	57.68	67.34		Exact or approximate P value?	Gaussian Approximation				1.18	11.835	3.595		Exact or approximate P value?	Exact				1.75	42.405	2.895		Exact or approximate P value?	Gaussian Approximation
15.68	36.26	54.46		P value summary	*				1.18	3.1	2.74		P value summary	ns				1.75	6.905	17.455		P value summary	*
15.68	15.68	67.34		Do the medians vary signif. (P < 0.05)	Yes				1.18	1.18	2.03		Do the medians vary signif. (P < 0.05)?	No				1.75	1.75	6.85		Do the medians vary signif. (P < 0.05)	Yes
15.68	64.12	47.74		Number of groups	3				2.11	1.665	2.03		Number of groups	3				1.75	1.75	22.695		Number of groups	3
	47.74	38.64		Kruskal-Wallis statistic	6.344					4.32	1.18		Kruskal-Wallis statistic	5.084					72.915	1.75		Kruskal-Wallis statistic	6.381
				Dunn's Multiple Comparison Test	Difference in rank sum	Significant? P < 0,05?	Summary						Dunn's multiple comparisons test	Mean rank diff,	Significant?	Summary						Dunn's Multiple Comparison Test	Difference in rank sum	Significant? P < 0,05?	Summary
				Uninfected vs WT	-3.75	No	ns						Uninfected vs. WT	-6.433	No	ns						Uninfected vs WT	-6.833	No	ns
				Uninfected vs IL-33-/-	-7.583	Yes	*						Uninfected vs. IL-33-/-	-5.183	No	ns						Uninfected vs IL-33-/-	-5.917	No	ns
				WT vs IL-33-/-	-3.833	No	ns						WT vs. IL-33-/-	1.25	No	ns						WT vs IL-33-/-	0.9167	No	ns
IL-4									IL-5									IL-6
Non-infected	WT	IL-33-/-		Kruskal-Wallis test					Non-infected	WT	IL-33-/-		Kruskal-Wallis test					Non-infected	WT	IL-33-/-		Kruskal-Wallis test
1.97	16.755	55.63		P value	0.0053				1.48	283.39	355.55		P value	0.0059				0.77	2186.36	1059.19		P value	0.0053
1.97	40.415	8.69		Exact or approximate P value?	Gaussian Approximation				1.48	207.705	18.07		Exact or approximate P value?	Gaussian Approximation				0.77	3324.23	782.545		Exact or approximate P value?	Gaussian Approximation
1.97	25.305	13.335		P value summary	**				1.48	242.775	243.865		P value summary	**				0.77	669.16	773.925		P value summary	**
1.97	36.2	26.7		Do the medians vary signif. (P < 0.05)	Yes				1.48	186.02	50.51		Do the medians vary signif. (P < 0.05)	Yes				0.77	790.56	116.9		Do the medians vary signif. (P < 0.05)	Yes
1.97	19.895	27.88		Number of groups	3				1.48	19.175	249.935		Number of groups	3				0.77	318.755	1087.18		Number of groups	3
	16.945	10.52		Kruskal-Wallis statistic	10.47					238.195	9.405		Kruskal-Wallis statistic	10.26					816.1	716.1		Kruskal-Wallis statistic	10.47
				Dunn's Multiple Comparison Test	Difference in rank sum	Significant? P < 0,05?	Summary						Dunn's Multiple Comparison Test	Difference in rank sum	Significant? P < 0,05?	Summary						Dunn's Multiple Comparison Test	Difference in rank sum	Significant? P < 0,05?	Summary
				Uninfected vs WT	-9.167	Yes	**						Uninfected vs WT	-8.667	Yes	*						Uninfected vs WT	-9.167	Yes	**
				Uninfected vs IL-33-/-	-7.833	Yes	*						Uninfected vs IL-33-/-	-8.333	Yes	*						Uninfected vs IL-33-/-	-7.833	Yes	*
				WT vs IL-33-/-	1.333	No	ns						WT vs IL-33-/-	0.3333	No	ns						WT vs IL-33-/-	1.333	No	ns

[truncated: 10 more sheets: Fig4A, Fig4B, Fig4C, Fig4D, Fig5A, Fig5B, Fig6B, Fig6C, Fig6E, S2 Figure]
